# Supplementary material for: Origin and Potential Expansion of the Invasive Longan Lanternfly, Pyrops candelaria (Hemiptera: Fulgoridae) in Taiwan
Source: Biology (Basel). 2021 Jul 17;10(7):678. doi: 10.3390/biology10070678 (PMC8301348; doi:10.3390/biology10070678)
Supplement: Supplementary file 1 [file biology-10-00678-s001.zip]

Archive with 4 entries (4 files):
- Table S1.pdf
- Table S2.xlsx
- Table S3.xlsx
- Table-S4.pdf
