# Supplementary material for: Origin and Potential Expansion of the Invasive Longan Lanternfly, Pyrops candelaria (Hemiptera: Fulgoridae) in Taiwan
Source: Biology (Basel). 2021 Jul 17;10(7):678. doi: 10.3390/biology10070678 (PMC8301348; doi:10.3390/biology10070678)
Supplement: Supplementary file 1 [file biology-10-00678-s001.zip › Table S2.xlsx]

## Sheet: candelaria
Table S2. Occurrence data of Pyrops candelaria.
Species	Latitude	Longitude	Location	Nation	Reference
Pyrops candelaria	11.528	104.641	Khum Sambour	Cambodia	GBIF
Pyrops candelaria	12.2	107	Srae Khtum	Cambodia	GBIF
Pyrops candelaria	13.8687	105.748	Preah Rumkel	Cambodia	GBIF
Pyrops candelaria	18.2422	109.525	Sanya	China	GBIF
Pyrops candelaria	18.3	109.5	Sanya	China	GBIF
Pyrops candelaria	18.5916	99.2604	Mae Tha	China	GBIF
Pyrops candelaria	19.3	109.8	Qiongzhong	China	GBIF
Pyrops candelaria	19.83	109.93	Fushan	China	GBIF
Pyrops candelaria	21.963	100.449	Menghai	China	Baidu
Pyrops candelaria	22.0074	100.831	Jinghong	China	Baidu
Pyrops candelaria	22.1147	113.556	Coloane	China	GBIF
Pyrops candelaria	22.1206	113.561	Alto de Coloane	China	GBIF
Pyrops candelaria	22.1243	113.571	Hac Sa	China	GBIF
Pyrops candelaria	22.1254	113.565	Alto de Coloane	China	GBIF
Pyrops candelaria	22.1263	113.558	Coloane	China	GBIF
Pyrops candelaria	22.1265	113.562	Coloane	China	GBIF
Pyrops candelaria	22.1344	113.573	Coloane	China	GBIF
Pyrops candelaria	22.1362	113.574	St. Francis	China	GBIF
Pyrops candelaria	22.1637	114.255	Po Toi Island	China	GBIF
Pyrops candelaria	22.1692	114.26	Po Toi Island	China	GBIF
Pyrops candelaria	22.1921	113.543	Macau	China	GBIF
Pyrops candelaria	22.1937	114.139	Lamma Island	China	GBIF
Pyrops candelaria	22.2	114.135	Lamma Island	China	GBIF
Pyrops candelaria	22.2007	113.548	Macau	China	GBIF
Pyrops candelaria	22.2021	113.849	Lantau Island	China	GBIF
Pyrops candelaria	22.2024	114.13	Lamma Island	China	GBIF
Pyrops candelaria	22.2044	113.553	Macau	China	GBIF
Pyrops candelaria	22.2044	114.125	Lamma Island	China	GBIF
Pyrops candelaria	22.2056	114.034	Cheung Chau	China	GBIF
Pyrops candelaria	22.2144	114.123	Lamma Island	China	GBIF
Pyrops candelaria	22.2149	113.845	Lantau Island	China	GBIF
Pyrops candelaria	22.2185	113.917	Lantau Island	China	GBIF
Pyrops candelaria	22.2223	114.119	Lamma Island	China	GBIF
Pyrops candelaria	22.2259	113.915	Lantau Island	China	GBIF
Pyrops candelaria	22.2272	113.931	Lantau Island	China	GBIF
Pyrops candelaria	22.2275	113.919	Lantau Island	China	GBIF
Pyrops candelaria	22.2334	114.242	Shek O	China	GBIF
Pyrops candelaria	22.2346	113.956	Lantau Island	China	GBIF
Pyrops candelaria	22.2368	114.199	Repulse Bay	China	GBIF
Pyrops candelaria	22.2406	113.981	Lantau Island	China	GBIF
Pyrops candelaria	22.2407	113.947	Lantau Island	China	GBIF
Pyrops candelaria	22.2481	113.865	Leung Uk	China	GBIF
Pyrops candelaria	22.2482	114.215	Tai Tam	China	GBIF
Pyrops candelaria	22.2485	114.22	Tai Tam	China	GBIF
Pyrops candelaria	22.251	113.866	Tai O	China	GBIF
Pyrops candelaria	22.2512	114.185	Deep water bay	China	GBIF
Pyrops candelaria	22.2519	114.153	Aberdeen	China	GBIF
Pyrops candelaria	22.2536	113.87	Tai O	China	GBIF
Pyrops candelaria	22.254	114.151	Hong Kong Trail	China	GBIF
Pyrops candelaria	22.2562	114.163	Aberdeen	China	GBIF
Pyrops candelaria	22.2566	114.212	Tai Tam	China	GBIF
Pyrops candelaria	22.2576	114.164	The Peak	China	GBIF
Pyrops candelaria	22.2581	113.865	Tai O	China	GBIF
Pyrops candelaria	22.2601	114.167	Lady Clementi's Ride	China	GBIF
Pyrops candelaria	22.2607	114.165	The Peak	China	GBIF
Pyrops candelaria	22.2618	114.16	The Peak	China	GBIF
Pyrops candelaria	22.2647	114.166	The Peak	China	GBIF
Pyrops candelaria	22.2658	113.99	Mui Wo	China	GBIF
Pyrops candelaria	22.2665	113.942	Lantau Island	China	GBIF
Pyrops candelaria	22.2666	114.139	The Peak	China	GBIF
Pyrops candelaria	22.2666	114.169	Wan Chai Gap	China	GBIF
Pyrops candelaria	22.2667	114.141	The Peak	China	GBIF
Pyrops candelaria	22.269	113.885	Lantau Island	China	GBIF
Pyrops candelaria	22.2691	114.145	The Peak	China	GBIF
Pyrops candelaria	22.2692	113.997	Mui Wo	China	GBIF
Pyrops candelaria	22.2705	113.957	Lantau Island	China	GBIF
Pyrops candelaria	22.2709	113.99	Baiyin	China	GBIF
Pyrops candelaria	22.272	114.126	Shawan	China	GBIF
Pyrops candelaria	22.272	114.232	Chai wan gorge	China	GBIF
Pyrops candelaria	22.2721	113.888	Lantau Island	China	GBIF
Pyrops candelaria	22.2725	113.996	Mui Wo	China	GBIF
Pyrops candelaria	22.2743	114.14	Hong Kong Mount	China	GBIF
Pyrops candelaria	22.2746	114.118	Mount Davis	China	GBIF
Pyrops candelaria	22.2754	114.214	Tai Tam	China	GBIF
Pyrops candelaria	22.2755	114.197	Tai Hang	China	GBIF
Pyrops candelaria	22.2765	114.207	Siu Ma Shan	China	GBIF
Pyrops candelaria	22.2773	114.211	Tai Tam	China	GBIF
Pyrops candelaria	22.2775	114.12	Mount Davis	China	GBIF
Pyrops candelaria	22.2784	114.209	Tai Tam	China	GBIF
Pyrops candelaria	22.2788	114.213	Tai Tam	China	GBIF
Pyrops candelaria	22.279	114.214	Kangshan	China	GBIF
Pyrops candelaria	22.2801	113.93	Lantau Island	China	GBIF
Pyrops candelaria	22.2802	114.208	Tai Tam	China	GBIF
Pyrops candelaria	22.2802	113.916	Lantau Island	China	GBIF
Pyrops candelaria	22.2805	114.162	Central	China	GBIF
Pyrops candelaria	22.2808	114.212	Quarry Bay	China	GBIF
Pyrops candelaria	22.2809	114.212	Quarry Bay	China	GBIF
Pyrops candelaria	22.2812	114.211	Quarry Bay	China	GBIF
Pyrops candelaria	22.2813	114.141	Mid-Levels	China	GBIF
Pyrops candelaria	22.2828	114.132	Sai Wan	China	GBIF
Pyrops candelaria	22.2834	114.144	Mid-levels	China	GBIF
Pyrops candelaria	22.2839	114.042	Peng Chau	China	GBIF
Pyrops candelaria	22.284	113.926	Lantau Island	China	GBIF
Pyrops candelaria	22.286	113.935	Tung Chung	China	GBIF
Pyrops candelaria	22.2872	113.944	Tung Chung	China	GBIF
Pyrops candelaria	22.2886	114.019	Discovery Bay	China	GBIF
Pyrops candelaria	22.2897	113.949	Tung Chung	China	GBIF
Pyrops candelaria	22.2907	113.948	Tung Chung	China	GBIF
Pyrops candelaria	22.2925	113.955	Lantau Island	China	GBIF
Pyrops candelaria	22.2995	113.971	Lantau Island	China	GBIF
Pyrops candelaria	22.2996	114.013	Discovery Bay	China	GBIF
Pyrops candelaria	22.3016	114.294	Mau Po	China	GBIF
Pyrops candelaria	22.3151	114.278	Clear Water Bay	China	GBIF
Pyrops candelaria	22.319	114.183	Quarry Hill	China	GBIF
Pyrops candelaria	22.3193	114.169	Hoi Bun Road	China	GBIF
Pyrops candelaria	22.328	114.25	Tseung Kwan O	China	GBIF
Pyrops candelaria	22.3349	114.207	Ngau Chi Wan	China	GBIF
Pyrops candelaria	22.345	114.138	Lai Chi Kok	China	GBIF
Pyrops candelaria	22.3485	114.354	Saigon	China	GBIF
Pyrops candelaria	22.3488	114.25	Saigon	China	GBIF
Pyrops candelaria	22.349	114.103	Tsing Yi	China	GBIF
Pyrops candelaria	22.3501	113.585	Zhuhai	China	GBIF
Pyrops candelaria	22.3512	114.06	Ma Wan	China	GBIF
Pyrops candelaria	22.3517	114.137	Kwai Chung	China	GBIF
Pyrops candelaria	22.3519	114.093	Tsing Yi	China	GBIF
Pyrops candelaria	22.3568	114.095	Tsing Yi	China	GBIF
Pyrops candelaria	22.357	114.133	Kwai Chung	China	GBIF
Pyrops candelaria	22.3579	114.159	Kam Shan	China	GBIF
Pyrops candelaria	22.3655	114.199	Lion Rock	China	GBIF
Pyrops candelaria	22.3698	114.021	Tai Lam	China	GBIF
Pyrops candelaria	22.3707	114.064	Sham Tseng	China	GBIF
Pyrops candelaria	22.3726	114.268	Saigon	China	GBIF
Pyrops candelaria	22.3741	114.265	Saigon	China	GBIF
Pyrops candelaria	22.3756	114.259	Saigon	China	GBIF
Pyrops candelaria	22.3771	114.302	Yim Tin Tsai	China	GBIF
Pyrops candelaria	22.3802	113.957	Tuen Mun	China	GBIF
Pyrops candelaria	22.3811	114.265	Saigon	China	GBIF
Pyrops candelaria	22.3815	114.221	Siu Lek Yuen	China	GBIF
Pyrops candelaria	22.3835	114.323	Saigon	China	GBIF
Pyrops candelaria	22.3837	114.197	Sha Tin	China	GBIF
Pyrops candelaria	22.3848	114.27	Saigon	China	GBIF
Pyrops candelaria	22.3855	114.263	Saigon	China	GBIF
Pyrops candelaria	22.3875	114.274	Saigon	China	GBIF
Pyrops candelaria	22.3876	114.145	Lao Wai	China	GBIF
Pyrops candelaria	22.3888	114.268	Saigon	China	GBIF
Pyrops candelaria	22.3908	113.973	Tuen Mun	China	GBIF
Pyrops candelaria	22.3913	114.264	Saigon	China	GBIF
Pyrops candelaria	22.3919	113.924	Lung Kwu Tan	China	GBIF
Pyrops candelaria	22.3998	114.198	Fo Tan	China	GBIF
Pyrops candelaria	22.4	107.9	Fusui	China	GBIF
Pyrops candelaria	22.4016	114.198	Fo Tan	China	GBIF
Pyrops candelaria	22.4022	113.962	Tuen Mun	China	GBIF
Pyrops candelaria	22.4047	113.959	Tuen Mun	China	GBIF
Pyrops candelaria	22.4061	114.04	Tai Tong	China	GBIF
Pyrops candelaria	22.4062	114.224	Shatin	China	GBIF
Pyrops candelaria	22.4071	114.205	Kau To Shan	China	GBIF
Pyrops candelaria	22.4081	114.27	Ma On Shan	China	GBIF
Pyrops candelaria	22.4089	114.365	Saigon	China	GBIF
Pyrops candelaria	22.4094	113.963	Tuen Mun	China	GBIF
Pyrops candelaria	22.4108	114.273	Ma On Shan	China	GBIF
Pyrops candelaria	22.4115	114.069	Ho Pui Tsuen	China	GBIF
Pyrops candelaria	22.4174	114.085	Tai Lam	China	GBIF
Pyrops candelaria	22.4208	114.032	Tai Tong	China	GBIF
Pyrops candelaria	22.422	114.063	Tai Lam	China	GBIF
Pyrops candelaria	22.4258	114.106	Tai Lam	China	GBIF
Pyrops candelaria	22.4263	114.212	Pak Shek Kok	China	GBIF
Pyrops candelaria	22.4274	114.292	Saigon	China	GBIF
Pyrops candelaria	22.4277	114.24	Ma On Shan	China	GBIF
Pyrops candelaria	22.4325	114.186	Tai Po	China	GBIF
Pyrops candelaria	22.4339	114.069	Shek Kong	China	GBIF
Pyrops candelaria	22.4341	114.119	Lam Tsuen	China	GBIF
Pyrops candelaria	22.4349	114.06	Kam Tin	China	GBIF
Pyrops candelaria	22.437	114.162	Tai Po	China	GBIF
Pyrops candelaria	22.447	114.159	Tai Po	China	GBIF
Pyrops candelaria	22.4477	114.32	Tai Po	China	GBIF
Pyrops candelaria	22.4512	114.302	Saigon	China	GBIF
Pyrops candelaria	22.4586	114.326	Saigon	China	GBIF
Pyrops candelaria	22.4671	114.179	Tai Po	China	GBIF
Pyrops candelaria	22.4681	114.209	Tai Po	China	GBIF
Pyrops candelaria	22.4701	114.007	Tin Shui Wai	China	GBIF
Pyrops candelaria	22.4756	114.006	Lau Fau Shan	China	GBIF
Pyrops candelaria	22.479	114.155	Pat Sin Leng	China	GBIF
Pyrops candelaria	22.482	114.122	Sheung Shui	China	GBIF
Pyrops candelaria	22.4938	114.034	Mai Po	China	GBIF
Pyrops candelaria	22.4948	114.106	Kwu Tung	China	GBIF
Pyrops candelaria	22.4984	114.15	Fanling	China	GBIF
Pyrops candelaria	22.4989	114.179	New Territories	China	GBIF
Pyrops candelaria	22.5	113	Jiangmen	China	GBIF
Pyrops candelaria	22.5011	114.156	New Territories	China	GBIF
Pyrops candelaria	22.5023	114.164	New Territories	China	GBIF
Pyrops candelaria	22.5026	114.239	Plover Cove	China	GBIF
Pyrops candelaria	22.5041	114.143	Fanling	China	GBIF
Pyrops candelaria	22.5062	114.243	Tai Po	China	GBIF
Pyrops candelaria	22.5113	114.126	Sheung Shui	China	GBIF
Pyrops candelaria	22.5178	113.04	Jiangmen	China	GBIF
Pyrops candelaria	22.519	114.217	Shuen Wan Tai Po	China	GBIF
Pyrops candelaria	22.5225	114.265	Plover Cove	China	GBIF
Pyrops candelaria	22.5273	103.936	Hekou	China	Baidu
Pyrops candelaria	22.5363	114.21	Sha Tau Kok	China	GBIF
Pyrops candelaria	22.5366	114.293	Kat O	China	GBIF
Pyrops candelaria	22.5415	114.241	Shuen Wan Hoi	China	GBIF
Pyrops candelaria	22.544	114.574	Shenzhen	China	GBIF
Pyrops candelaria	22.5453	114.431	Shenzhen	China	GBIF
Pyrops candelaria	22.5556	114.484	Shenzhen	China	GBIF
Pyrops candelaria	22.5724	114.027	Shenzhen	China	GBIF
Pyrops candelaria	22.575	114.046	Shenzhen	China	GBIF
Pyrops candelaria	22.5816	114.205	Shenzhen	China	GBIF
Pyrops candelaria	22.6	114.5	Shenzhen	China	GBIF
Pyrops candelaria	22.6299	113.981	Shenzhen	China	GBIF
Pyrops candelaria	22.6552	114.398	Shenzhen	China	GBIF
Pyrops candelaria	22.6553	114.304	Shenzhen	China	GBIF
Pyrops candelaria	22.66	114.394	Shenzhen	China	GBIF
Pyrops candelaria	22.6656	113.945	Shenzhen	China	GBIF
Pyrops candelaria	22.6703	113.849	Shenzhen	China	GBIF
Pyrops candelaria	22.7	114.3	Shenzhen	China	GBIF
Pyrops candelaria	22.7171	114.225	Shenzhen	China	GBIF
Pyrops candelaria	22.8586	112.476	Zhaoqing	China	GBIF
Pyrops candelaria	22.9	112.5	Zhaoqing	China	GBIF
Pyrops candelaria	22.9052	112.592	Zhaoqing	China	GBIF
Pyrops candelaria	22.9611	114.152	Dongguan	China	GBIF
Pyrops candelaria	23	114.2	Huizhou	China	GBIF
Pyrops candelaria	23.0906	112.551	Zhaoqing	China	GBIF
Pyrops candelaria	23.1522	113.354	Guangzhou	China	GBIF
Pyrops candelaria	23.2094	112.528	Zhaoqing	China	GBIF
Pyrops candelaria	23.4	116.2	Puning	China	GBIF
Pyrops candelaria	23.4438	116.218	Puning	China	GBIF
Pyrops candelaria	23.5371	99.3982	Gengma	China	Baidu
Pyrops candelaria	23.5974	116.268	Jieyang	China	GBIF
Pyrops candelaria	23.598	101.999	Yuanjiang	China	Baidu
Pyrops candelaria	23.6	116.3	Jieyang	China	GBIF
Pyrops candelaria	23.6227	116.34	Jieyang	China	GBIF
Pyrops candelaria	23.6742	116.608	Chaozhou	China	GBIF
Pyrops candelaria	24.1653	102.406	Eshan	China	Baidu
Pyrops candelaria	24.3704	118.038	Zhangzhou	China	GBIF
Pyrops candelaria	24.7844	115.028	Dingnan	China	Baidu
Pyrops candelaria	25.7	119.4	Fuqing	China	GBIF
Pyrops candelaria	26.1	119.3	Fuzhou	China	GBIF
Pyrops candelaria	26.8	119.9	Ningde	China	GBIF
Pyrops candelaria	27.4481	112.205	Shonan	China	Baidu
Pyrops candelaria	27.5171	120.427	Cangnan	China	Baidu
Pyrops candelaria	27.6595	120.564	Pingyang	China	Baidu
Pyrops candelaria	27.759	112.021	Xiangchung	China	Baidu
Pyrops candelaria	28.312	109.739	Xiangxi	China	Baidu
Pyrops candelaria	28.4528	117.495	Yiyang	China	Baidu
Pyrops candelaria	24.8	93.9	Manipur	India	GBIF
Pyrops candelaria	26.6	93.4	Assam	India	GBIF
Pyrops candelaria	27.2	92.5	Nag Mandir	India	GBIF
Pyrops candelaria	-8.18232	113.678	East Java	Indonesia	GBIF
Pyrops candelaria	-7.61593	110.723	East Java	Indonesia	GBIF
Pyrops candelaria	14.6	105.9	Xe Pian National Bio-Diversity Conservation Area	Lao	GBIF
Pyrops candelaria	17.9	102.7	Vientiane Metropolitan Area	Lao	GBIF
Pyrops candelaria	17.9068	102.663	Ban Dongkhamxang	Lao	GBIF
Pyrops candelaria	18.4	103.2	Porikansai	Lao	GBIF
Pyrops candelaria	24.4465	118.447	Kinmen Branch, TARI	Taiwan	Personal collection
Pyrops candelaria	24.4466	118.252	Kinmen	Taiwan	GBIF
Pyrops candelaria	24.4628	118.444	Kinmen County Forestry Bureau	Taiwan	Personal collection
Pyrops candelaria	24.4825	118.438	An-Lan Elementary School	Taiwan	Personal collection
Pyrops candelaria	25.0192	121.552	Fuzhoushan	Taiwan	Personal collection
Pyrops candelaria	25.0963	121.496	Shezidao	Taiwan	Personal collection
Pyrops candelaria	25.0979	121.403	Linkou	Taiwan	Personal collection
Pyrops candelaria	25.103	121.425	Qiganhu	Taiwan	Personal collection
Pyrops candelaria	25.109	121.501	Beitou	Taiwan	Personal collection
Pyrops candelaria	25.1097	121.574	Shilin	Taiwan	Personal collection
Pyrops candelaria	25.1125	121.549	Zhishan	Taiwan	Personal collection
Pyrops candelaria	25.1221	121.506	Beitou	Taiwan	Personal collection
Pyrops candelaria	25.1266	121.349	Linkou	Taiwan	Personal collection
Pyrops candelaria	25.1287	121.394	Happy Mount	Taiwan	Personal collection
Pyrops candelaria	25.1387	121.398	Bali3	Taiwan	Personal collection
Pyrops candelaria	25.1403	121.402	Bali2	Taiwan	Personal collection
Pyrops candelaria	25.1416	121.401	Bali1	Taiwan	Personal collection
Pyrops candelaria	25.1439	121.406	Bali4	Taiwan	Personal collection
Pyrops candelaria	25.1449	121.446	Bali	Taiwan	Personal collection
Pyrops candelaria	25.1472	121.497	Beitou	Taiwan	Personal collection
Pyrops candelaria	25.1476	121.41	Bali	Taiwan	Personal collection
Pyrops candelaria	25.1521	121.492	Guizikeng	Taiwan	Personal collection
Pyrops candelaria	25.1754	121.433	Tamshui	Taiwan	Personal collection
Pyrops candelaria	26.1568	119.952	Matsu	Taiwan	Personal collection
Pyrops candelaria	12.8	99.5	Huai Mae Priang	Thailand	GBIF
Pyrops candelaria	12.8438	99.5912	Kaeng Krachan	Thailand	GBIF
Pyrops candelaria	12.8848	99.6327	Kaeng Krachan	Thailand	GBIF
Pyrops candelaria	13.5216	99.2457	Suan Phueng	Thailand	GBIF
Pyrops candelaria	13.5548	99.4688	Tha Khoei	Thailand	GBIF
Pyrops candelaria	13.5839	99.2318	Suan Phueng	Thailand	GBIF
Pyrops candelaria	14.4387	101.372	Tambon Hin Tung	Thailand	GBIF
Pyrops candelaria	14.5142	101.378	Pak Chong District	Thailand	GBIF
Pyrops candelaria	14.5644	101.48	Sanam Sai	Thailand	GBIF
Pyrops candelaria	14.6	101.4	Nong Nam Daeng	Thailand	GBIF
Pyrops candelaria	14.7685	99.4096	Somdet Charoen	Thailand	GBIF
Pyrops candelaria	17.1624	104.036	Phang Khwang	Thailand	GBIF
Pyrops candelaria	17.2	104.1	That Na Weng	Thailand	GBIF
Pyrops candelaria	17.6938	102.478	Ban Phue	Thailand	GBIF
Pyrops candelaria	18.132	103.881	Na Saeng	Thailand	GBIF
Pyrops candelaria	18.5951	99.2412	Mae Tha	Thailand	GBIF
Pyrops candelaria	18.6	99.2	Ban Thi	Thailand	GBIF
Pyrops candelaria	18.7778	98.9429	Suthep	Thailand	GBIF
Pyrops candelaria	18.8103	98.9494	Chiang Mai	Thailand	GBIF
Pyrops candelaria	18.8118	98.9445	Chiang Mai	Thailand	GBIF
Pyrops candelaria	18.9317	98.8841	Mae Raem	Thailand	GBIF
Pyrops candelaria	19.0669	99.3327	Pa Miang	Thailand	GBIF
Pyrops candelaria	19.1	99	Chang Wat Chiang Mai	Thailand	GBIF
Pyrops candelaria	19.108	99.0222	Mae Ho Phra	Thailand	GBIF
Pyrops candelaria	19.3911	98.4037	Mae Na Toeng	Thailand	GBIF
Pyrops candelaria	19.4046	98.926	Chiang Dao	Thailand	GBIF
Pyrops candelaria	20.2878	100.057	Wiang	Thailand	GBIF
Pyrops candelaria	20.3717	99.8725	Pong Pha	Thailand	GBIF
Pyrops candelaria	11.3213	107.036	Ma Da	Vietnam	GBIF
Pyrops candelaria	11.7335	106.052	Tinh Tay Ninh	Vietnam	GBIF
Pyrops candelaria	20.7942	106.988	Haiphong	Vietnam	GBIF
