# Supplementary material for: Origin and Potential Expansion of the Invasive Longan Lanternfly, Pyrops candelaria (Hemiptera: Fulgoridae) in Taiwan
Source: Biology (Basel). 2021 Jul 17;10(7):678. doi: 10.3390/biology10070678 (PMC8301348; doi:10.3390/biology10070678)
Supplement: Supplementary file 1 [file biology-10-00678-s001.zip › Table S3.xlsx]

## Sheet: persimilis
Table S2. Contribution rate and permutation importance of environment variables
	Environment variables	Contribution rate %	Permutation importance %
bio18	Precipitation of warmest quarter (mm)	58.2	0
bio03	Isothermality	10.9	37.8
bio13	Precipitation of wettest month (mm)	9.6	1
bio04	Temperature seasonality (°C)	6.4	1.6
bio10	Mean temperature of warmest quarter (°C)	2.2	5.1
bio12	Annual precipitation (mm)	1.6	1.5
bio09	Mean temperature of driest quarter (°C)	1.5	10.5
bio07	Temperature annual range (°C)	1.4	1.9
bio08	Mean temperature of wettest quarter (°C)	1.4	0
bio16	Precipitation of wettest quarter (mm)	1.2	26.1
bio15	Precipitation seasonality (mm)	1.2	2.6
bio11	Mean temperature of coldest quarter (°C)	1	0.2
bio02	Mean diurnal range (°C)	0.9	3
bio06	Min temperature of coldest month (°C)	0.8	0
bio17	Precipitation of driest quarter (mm)	0.8	5.3
bio14	Precipitation of driest month (mm)	0.7	0.9
bio19	Precipitation of coldest quarter (mm)	0.2	1.8
bio01	Annual mean temperature (°C)	0	0.7
bio05	Max temperature of warmest month (°C)	0	0
